# Supplementary material for: FaAKR23 Modulates Ascorbic Acid and Anthocyanin Accumulation in Strawberry (Fragaria × ananassa) Fruits
Source: Antioxidants (Basel). 2022 Sep 16;11(9):1828. doi: 10.3390/antiox11091828 (PMC9495909; doi:10.3390/antiox11091828)
Supplement: Supplementary file 1 [file antioxidants-11-01828-s001.zip]

Archive with 2 entries (2 files):
- Supplemental_Figures S1-S3.pdf
- Supplemental__Table.xlsx
